# Supplementary material for: Global transcriptome changes in perennial ryegrass during early infection by pink snow mould
Source: Sci Rep. 2016 Jun 27;6:28702. doi: 10.1038/srep28702 (PMC4921834; doi:10.1038/srep28702)
Supplement: Supplementary Table S4 [file srep28702-s2.xls]

## Sheet: fisher_test_RvsS
GO-ID	Term		Category	FDR	P-Value	No. of transcripts	Transcript Ids
GO:0052541	plant-type cell wall cellulose metabolic process		P	159762	4.97858	3	comp22543_c0_seq2, comp22649_c0_seq1, comp34273_c0_seq1
GO:0052546	cell wall pectin metabolic process		P	159762	240.479	3	comp22543_c0_seq2, comp22649_c0_seq1, comp34273_c0_seq1
GO:0000902	cell morphogenesis		P	159762	429.233	8	comp14974_c0_seq1, comp22543_c0_seq2, comp22649_c0_seq1, comp35453_c0_seq1, comp22991_c0_seq3, comp7553_c0_seq1, comp33891_c0_seq1, comp14447_c0_seq1
GO:0047681	aryl-alcohol dehydrogenase (NADP+) activity		F	159762	54.8585	2	comp34873_c0_seq1, comp8770_c0_seq1
GO:0030089	phycobilisome		C	159762	54.8585	2	comp38971_c0_seq1, comp34273_c0_seq1
GO:0045010	actin nucleation		P	159762	853.989	4	comp22543_c0_seq2, comp22649_c0_seq1, comp35453_c0_seq1, comp33891_c0_seq1
GO:0009913	epidermal cell differentiation		P	159762	902.847	6	comp22543_c0_seq2, comp27406_c0_seq2, comp22649_c0_seq1, comp35453_c0_seq1, comp33891_c0_seq1, comp6915_c0_seq1
Sequences, blast and fold change for all the transcripts can be seen in the next sheet (Sequence_Blast_info) in the same excel file.

## Sheet: Sequence_Blast_info
Transcript ID	Sequence	Blast description	GO-Term	Log FC I-NI (S/R)	Log FC I-I (S/R)
comp22543_c0_seq2	TGAACCCCAATTCTTTATTTTCCTTTTCTTTCTTTTTTCCCTCCGCACAGGAAAACAATGACTCGCCCCGATATTTAAAAATCGGGTTCAAGGAACCCGACAGTGTATTATTCCTGTAAAAAAAGTGTATTATTTTAAAAAATCACCATATACGTTTATGATGTGCAGACTACATCAACGCACTAAACGGTGAACATTTGTGGGGAGAAACAACACTGGTGTGCTCTTCAAATGTACATAATAGAACCCTGTCATAGCCCGGATGGTCGCTGATGTCAGGGATCCTTCCCCTCGGTCTCTTATCATTTTAATAATCTACATCCATCATCCAAGGTGAGCATGGTAGTCTTGTTACCGTCTTCAGTTTTTCTTCCTTGTGTACCATGGTAAAACATTCTG…	actin-related protein 2-like	plant-type cell wall cellulose metabolic process	-11.4	-3.1
			cell wall pectin metabolic process
			cell morphogenesis
			actin nucleation
			epidermal cell differentiation
comp22649_c0_seq1	TACAGGGCGCCTGTTGTATAGTCCAAGTCTTCTGGAAGAGACTAAAATAACCCCGCGGCGGTGGGAGAGAGGGATCAGCGAGAGAGGAGGAGAGAGAAGTAGCAAGAGGATCGGCGAATACAGGAAAAGGAAGGCGAGAATGGAGAGCAGCAAGGTGGTTGTGTGCGATAACGGCACCGGGTATGTAAAGTGTGGCTTTGCGGGAGAGAACTTCCCTACATCTGTGTTTCCTTGTGTAGTTGGACGGCCATTGCTTCGCTATGAGGAGTCACTTCAGGAACAAGAATTGACGGATATTGTGGTTGGAGCTGCTTGTGCTGATTTGAGACATCAACTTGATGTATCATATCCTGTCACAAATGGGATTGTTCAAAATTGGGATGATATGGGCCATATATG…	actin-related protein 2-like	plant-type cell wall cellulose metabolic process	12	0.25
			cell wall pectin metabolic process
			cell morphogenesis
			actin nucleation
			epidermal cell differentiation
comp34273_c0_seq1	CACCCATCAACACCAATGCACAACAAAGGGCAACATCACAACATAATAATCATTAGCAAAACTGATGCACCATTGTTTTCAACTCGACCGACAACAAATTTCGCCATTTCCCTTACATCTTTGACGCAGCACATCCCAAAATCATGTTTCAATACAAGATCATATACACTCTACATCAAAACCATATGAAATGGCGACCACCAATTCCTTGACGCGACAAACGCATTCACAAATGAACTCCCCCAGAAAAGGATTCCACACAAAAAAATGGTAGTAAGACTGACAAATCATATAAAGAAAAGCAAGCCCGACCCTTGCAGCCACAGGACCAAAATGAGAAACTATGTGGATAAGATGGACTGTAGCATAAGCTGCTGCTGTGGTTGCAAGGTGGAAAAT…	importin beta	plant-type cell wall cellulose metabolic process	-0.8	11.18
			cell wall pectin metabolic process
			phycobilisome
comp35453_c0_seq1	GTTTTCCAGCGATGGAAAAGAAACACAAACCCGATTTACAGAGCGGATTGAGTAGCGCCTGGTAATTCCATGAACATAGGGGGAAAAGGGGCCAATAATTGGTTCTATTAACATATGTGATTACTTACAGCACTGCACACGTTAGGATACAGGATATACCACATTCATCGAAAATAAGAAGACGATACAACATGCCTACTACCTATGTACACGGTATTTACAGTATGTACATGAGATTTGGTTAGCAGAGCTCACCAAAAGGGACACCACCCGACATAGTTCTGACACAAATTTTCATGAGAAGTCGCTTGAAGTATAAGCTTCTGAACCTGAACCTTCACAGATAATCCCGGTTCTACCTCCCGAGCATCTACCGAGGCTAAATGTTCACTACCATGT…	serine threonine-protein kinase tor-like	cell morphogenesis	-1	11.61
			actin nucleation
			epidermal cell differentiation
comp33891_c0_seq1	CTAGCAAACTACCCAAACGTGCATAGCATTGCACTCACGTTACCCCACAGAATCAGAACTGCAAACGATTGACTTGAGTACAAATATACTTCGCACTAAGTACCACTTCAAATGGATCACCACCAGATTTTGTACAAGAAAAGAATGCTGGATAATCAACATCCTTTTGTCCACATGTTCTCGCACAACCTCTCAGCCAAAAAGGGTCGGTAACACATACAATATATCAATCTAGCCTTGGAATTAGTGGACCCAGGTACCAAGTCGACTCGGCCTATTTTCTACCATGTACAAAAATTCAGCATTCATTCGCTGCGCACCGAGTTGTACTTCTCGGCAAGTGAAGGAGTGGCCGTTATCTTGTTCATCAGATTCTTCAACTTCATGCTGTAGTCGCTG…	cullin-associated nedd8-dissociated protein 1-like	cell morphogenesis		-11.61
			actin nucleation
			epidermal cell differentiation
comp14447_c0_seq1	CGTCACGCCGTTCTCGCCCAAAAGGAAAGCTTCTCTCCCTCGTCCCACACTCGAACAATCCCCAAGCGGCGGAAAGGAGAAGAAATCGCACTTCGATCCCCGCCGCCGATTGGAGGACCTCAACCCGCCGGAGAACCTCGCCCGCATCGCCGATCCTCGAAGCCCCAGGTGCTGCTGTTCCGTGTCTATCCAGTTGTCGACACCGAGTGAATTGCCGGCATGGGGGGCGTGTTTGGACGCCTCGACTCGACCAAGCGGGGCTCGCATGGCCTGAAGCTGGAGAGCAAGATGGTGGAGTCCATGCGGCAGAGGGCCGCGCACGGGACTTCGGTCAAGTCCTTCAACACCATCATCATGAAGTTCCCGAGAATCGACGAGGGCTTGAGGAACTGCAAGGCT…	probable calcium-binding protein cml21-like	cell morphogenesis	0.73	9.35
comp14974_c0_seq1	CTTCCCTCCTGTCTCTCTCAGATCTCTTCCCCGCACATCGTCTCCAACCTACCCTCCTCTCCTCTGATCCTCTCCTTCGCCCATCGCGCCAGGCGTGGGCGCCCAGGGTGGTGGAGTTTGACCTGCCGCGATGGATCGCGCCGAGCTCACCACCGACCAGGTTCTCAAGCGGGACATTCCATGGGAGTCGTATATGTCAACTAAGCTTATCTCTTCGACAGACCTTCAGCTTTTAAGGCGTTATGACCACAAACCAGAAGCTCAGAGAGGTCCATTGCTTGAGGAGGACGGGCCATCCTATATTCAACTTTTTTTGAATATCTTGCGGAGCATCTCTAAGGAAGAGACTGTGGAATATGTGCTTGCCCTCATTGATGAGATGCTTGCAGCAAATCCTAA…	v-type proton atpase subunit h-like	cell morphogenesis	12.1	0.51
comp22991_c0_seq3	TTTTTTGACAAACTGACAATCATGTCGTAAAAAGAATGACCAGCTGAAAGATACACAAAGTTGTTAGCTGGCATACAAATACACCAACCATGTGTAAGCAAAACATACAACCCGCACACACTGGGCACTGGGCAAGGACAACAGAAACAACAATCCGCACGCAACACCTAATGCTTCATAAGAAGTCAAGTACAACTCTACAACTCTCAGCATACCATCATCTTAAAAAACAAGACAGGCAGCATCAACCAACCAAACAACAACACACACAAAATACATCATCAGATTTATGCGCCAGAGTGAGAAACCGGTGAGGTGATGAACTGTCCGTCCTTGAAAGTGTGAATGTACTGCTGAGGCAAAGCATGCTCCACCCAGTCACCATCAGTGACGCCGCTA…	adenylyl cyclase-associated	cell morphogenesis	11.28	-11.25
comp7553_c0_seq1	CGGATGGATCATGGTCATTAATTATATAGAACTATAAATGATGGGTTACAAGACTTCCAGACAACTGATACATGCTATAAAGTTTATTTTCCAAAAAAAAACACCTGACCTGTCACGATGATAAGACACATGGAGAAGAGTATACAAGTAAATTGATATTTTTCTCACAACTCAACCTATAAACATGGTAAAACGTTAAATAGTTATCAACTTGGGAGTAAAACCATGCATGCATTTCCTTACGACTGAACGGCCAGCCTTTGTAAATGCTCACAGAAGACCTGGAAGCTGACATCATCTGTGAATATGATGTCAGAACCTGCTGGAACATCGTGTGCTGAGTTGTATGTGGCTGATGGATTCAGCTTGGCTAACAAGAACCTCGCCTGCGAGCCATGT…	protein transport protein sec23-like	cell morphogenesis	9.11	-9.65
comp34873_c0_seq1	CCCCCCTCTGCGATGCAGTACAACAACCTAGGCCGATCAGGCCTGCGCGTGAGCCAGCTCTCCTACGGCGCGTGGGTGACCTTCGGCAACCAGCTCGACGTCAAAGAGGCCAAGGCCCTCCTGCAGGCGGCGCGCGACGCGGGGGTCAACTTCTTCGACAACGCGGAGGTGTACGCCAACGGCCGCGCCGAGGAGATCATGGGGCAGGCCATGCGCGACCTGGGCTGGCGCCGCGCCGACGTCGTCGTCTCCACCAAGCTCTTCTGGGGCGGCCAGGGGCCCAACGACAAGGGCCTCTCCCGCAAGCACCTCGTCGAGGGCCTGAAAGCGTCCCTCAGGCGGCTCGACATGGAGTATGTTGATGTGGTGTACTGTCACCGGCCGGACGCGACCACGCCG…	probable voltage-gated potassium channel subunit beta-like	aryl-alcohol dehydrogenase (NADP+) activity		-11.05
comp8770_c0_seq1	TGGCAGAACATTCCAGTAATCACAAAAGATGCCATCCATCAAAAACAAACGCAGGATACACATGGAACAGACTAGCGTCTGTGACAAAGTATCATCATGTCCACAAGAGAAATGTTTCACACGCTGGGCATATAAACGACTACACGGAACGAGGCATACAGGTTGAGGAAATTGAGCGGTGGAGATAAAAGCTGGCTAGAAAAAGAATCCACAAGGTGAACGCCAAATCCCTCACACTTGCAAAAACCGCTTCATCTGTATGACTCGAGGCGCTTCGGCTTGCTCTGGACAACCGCCTCAATCTTCTCGAGGACCTCTGGGGTCAGCAGGGGGATGACTTCGAGAGCCTTCATGTTCTCGACAATCTGGCTTTCTTTAGTGGCTCCAGTAATGACAGAG…	probable voltage-gated potassium channel subunit beta-like	aryl-alcohol dehydrogenase (NADP+) activity	-0.66	10.8
comp38971_c0_seq1	CCGCCGGGAAGCTAGCTAGCTGAGCTGGGCGCCAGCATGAGCGATTGCGCGGAGTCGCCGGCGACGGGGTTCGAGTCGTCCCCGGAGATGGAGCGGTTCCTGTGCGGGCGGCTGCTGGACGCGGCGCAGCCCATCGCGGAGCGGTTCCGCGCGCTCTTCTCCCTCCGCAACCTCCGCGGCGACGGCCCGCGCCGAGCCCTCCTCCAAGCTGCAAGGGATTCTTCTAACTTGCTTGCCCATGAGGCTGCATTTGCACTTGGACAAATGCAGGATGCTGAGGCTATCCCTGCATTAGAGGCAGTTCTCAAAGACCTTTCATTGCATCCAATTGTCCGTCATGAGGCTGCTGAAGCCCTTGGAGCTATTGGCCTAGAAAAGAGTATTTCCCTGTTGAAGGAG…	deoxyhypusine hydroxylase	phycobilisome	-11.52
comp27406_c0_seq2	CGCCAGGTCAACTCGCCTTGCTTGACTCGCAGACTGCGCCTGGATCAGGACCAGGAGCCGACCCTAACTCCGGCGTCCCAAACGCGAGCCAGGAGAGGCGGTGGCCGGCGGGTGGCGACACGTCTTTGCTAGGCGGCGGAAGGCAGCAGCACGGCTGCAGTGAATCAGGCGGCGCACGCAGCAGGTTTCTTTCGTTCTGACATCTTTCTGCGGTTAGTTCAGTCACAAGGAAAATGGCAAGCAGGGCAGGTGGCGACGGCAAAGAACCCATAAATGAGCAAGTAGTCGCTAATACTTATGCCAACATGCGCACTGAAATGAACCAACTCTACACCAAGATCACGGAGCTGGAGATGGAAGTGAGCGAGCATTCTCTCGTGATTGGCGCAATCGAGCCTC…	probable prefoldin subunit 2-like isoform	epidermal cell differentiation	1.23	11.35
comp6915_c0_seq1	CCCAAAACTCCCAAGTCCCAAGAAAAGAAAAGGAAACGCAGCCAGGCTCCAAGGGGAAAGAAACGCCTTCCTTCTTCCTTCTTCCTTCCTTCCCGGCCATCTCCTGCGCGTGCGCATTTCCTGCTAAACCCCAATCAAACCTGCCGCGGCTCGCCGGAAGTCGGCGGAGGACTCTCGCGCCCCCGCAGAGGTGGTGATCCAGTCTTGTATTGTATCCGCAAGTGTGCGTCTGCTCTGGCCTCTGGCACTAGCTGCAGTTTAAACGCTACCAACAGTCCTGTCATCTCATGGCTCAGCCTCATGAGACAACGAGCAGGAAACCTCCTGGCCTCCGGTTATTCAGAGGTGCCAAGGCATTAAGAAATTACCAGACGCTTGTCTTGGTCCTTACATTCTTGG…	glycerol-3-phosphate transporter 1-like	epidermal cell differentiation	10.39	-0.3
