# Supplementary material for: Global transcriptome changes in perennial ryegrass during early infection by pink snow mould
Source: Sci Rep. 2016 Jun 27;6:28702. doi: 10.1038/srep28702 (PMC4921834; doi:10.1038/srep28702)
Supplement: Supplementary Table S5 [file srep28702-s3.xls]

## Sheet: OnlyDisease_Genes_sequences_sin
comp5056_c0_seq1
TGAATTCATAACCCGATCGAATTATAATGTCATGAATTACATTTGACTCATCTGGCTACATTAGATACGGACATGACCTGAACACATGCATGCATCATCTCTACAGGATCACCTCTAAGATAGATCAACATACACCACCGATCCATCGGTTCTCTAACATTAACATGTAAACGCAACAGCTTCGCTATCAACAAAATCTCTCTCCGTTTCCGTTTGGGACACCTAGCTCTTCCAGATACCGCATCGACAAAATTCAGGGCTTTACCAGAGCCCTTATGTTGCTTTTCTACATACCATATTACCACCTCACACACTTCCTCTCTGCTGATCCGCACCATGGTTCCTTGCTCGGGGTGGTGTACCGGGTGCCGCTGAACGTGACGTGCGATGGACGCCATG…
comp6936_c0_seq1
CACAACCAGTAGAAAGAACAACTACATACAGAAGTTTCTAATAAGGAACACCAATTAGAGAAGTAGAAACACATGTGTAATCCCAGTTCAGTACAACCGTTCATCCGTAGCTTCAGAGTCTAATTTAGCACCAGGGAGAGGAAAAAATACCCATGGGAAAACTGGACACACAAAACGCTCTGACCATACAAAATAGGAGGAGCTACAATTCTTTACACGGACATTTCCTTGGTTTGCATGCTGGAGCCCAAATTGATAATAGGATTGGGCTCCAAGCTGCGTCTGTCTACAACTCTAGTGTAACCAACACAACTACACCTCTATGATCTCATCTCCGAGACCCTGCCAGTTACCACCTTCTCGGGTCGAAAGCCCTTAGGGTATACAAGCACCGAGTCG…
comp7627_c0_seq1
TTTTTTTGACAAACTAAGCTCCCAAGTTTATTCCTTCAATGGATCAACATAGCGATCATTATTCCATGCAGCAATTACATATTCTTCTCCTTGAACACTAGTGTTTGGCCGAATGAAAAAAGAAAAATGTCAGAAACTTTATAGTTCCCAAGCATCAAAATGACTCGTACAACACACCATGGCAACAGTTACACAGTTACAGTAGCTTCGATCTCTTGCAGTCTGAGGGTAACAGCTCTCTTGTGCGCTTCTAGCCCTTCGACTTCTGCCATCTTTGCGACGTAAGGACCCAGCCTCCTCAGCCCTTCTTCGGTCAGGGATTGGACAGTGATGTATTTGAGGAAAGAATTCAGTGATACACCGCTGTACATCCTTGCGTAACCGTAGGTTGGAAGGACG…
comp7959_c0_seq1
CAGCCCCAATCAAGTTTGGGTCAAGTTTGTCGTCCGATGTACAGTATGTCCTAGGAAATGTATTTTTGCACACAATTTACAGAAGAAACTCATAAACGAGAACATTCTTTTAAAATAAAGGTGGCGACATCCAGCCAGTGCATTGAGGAATGCGCAAAAATACACACACAAATGGGAAGACTATTCATCCATTTATTTACCAACACAATACATCACTCCTTCCTCGAGGTTATTCATTTATTTATCGGCAATCACATCCACACATGCATAGATAGAGGAATCGTAGTCACGCGGTCTCACTGCGCCGCGAGCCCAGCCGAGGCCGAGAGCCCGATGTTGAACGACTTCTGGTTGTTGCAGTCAAGGTTGTTCCCGTAGCCGACGCCAAGGATGTCGCAG…
comp8111_c0_seq1
TTTTTTTTAATGCCAACTTATTTTTCTTTTTCATAATACTAGGCAATAGCCACAAGACTTGTCTCGAGCTACAATGTCTTAAGAGGACGAACTAAGATAAGAGAAACATAGATGCCACAGCTATAACTTATCACAACTTAACCTATCAAAAATACTCACTATCTCTCAAACGCTAATGTGCTTGGGAGATTCAGGGAAAACAGAGACCATCTCTTGGGCACGAGCTGGCTGAATTGCCCGGGGAAAAACCCAAGAGGATGGTCTCCTCCCTCCCAACGCACGGATTACACTCACTCACTCACTGGCAAGCCCAGCACACTCCCAACATTTATCAATAATAAGCTTAAACCTCTCTTAATTCACACGCAGAAATCGGCGGTCCGCAGGAAGTCATCCATG…
comp8129_c0_seq1
TCTTTCTCTTCTATCGCGCGCGTGCACGCACCCTCCGCTCTCCTTCCTTCCTCCCGCTGTTCCGCATGCTCAAATTCCACAACCTCCGTTTGTTTATTCCACCGTGACCAACAAAGAAGACGACGAGCGTGTGAGTTGCGATGTGATCCGGCCTCTCTCGTCGTCTTCATCCTTTTCTCGCCCTGCGACCTCGAGACCTTCCTAGCGAGCGACTCCACTACACTACTGCCACATGTTCACGTGCATCTCTATATAACGACTCCTCCCCGAGCCATTCTCCTCTCACTTGAAAATACTCCTCTCCTCTCTCTTCTCTAGACTTCAGATTGACTAGAAGAACAGGTACCAATCCACCGAGCTAGGCGTTTCTTGCTCAGCCAACAGCGTAAACGATGGATC…
comp8631_c0_seq2
CGAAACGATCACACAGAAACAGACATACATATATCCATTTAACGACCTTAATTACATGGCAGCAGCAGCATCTTGCACAGACACGACGACACACAACAACAATACTGCGAGGTCTAGATTTTGCTCGCGAAAAATCAAATCACTCGCAAGAAGCTTCACACACAAACGAATGCATATCCGAGAAACACACAACTACGGATTCTACTTTATTCTATGCGCGCACGGAGGAAACATCTAGCAGACAGACGCGCGTACAACATAACGATCGATGACACGACGGACGAACTACTAGTAGCCGATCAACGGGAGCAGAAGCGGAGGTCGCCGTCGGCGGCCGGCCGGCAGAGCGCTAGCCCATCAGCAGTTCTTTATGCAAAAGCACTTGCGTTGGAAGCGCCG…
comp8708_c0_seq1
CTATGGCATCTCACTTATCCAGACAGAGTCACACAGAAGCAGCTGCCGCATGGGCTTACAAGGCATTGTTAAAATTCTATATATCCTACCGCAAATAAGCATTGAGAAACGATTCTATGAAACAGCTTGAATTGCCGAAGATTGACAATCAACAACAGAGACCTCATTTTCTTAATATAATAAGATAATAAAAAGACAATACTAGTCGAGAATGAAACACCTTAGTAAAGATCGATCAAACATCCATGCGCACTTAATGAATTAACTAGTGTAGCACTGGCGGACCATGTCAAATCTCAGATGGATACCGGGGGCAACCTCTTGATCGCTCATCCTGTCAGTTGGATACGGACGGCGGAGTCCCGTCATCGACAGAACCGAGCTCTTCTTCCTCCTCCT…
comp8930_c0_seq1
GTCAGCTTCACTTGAACCAAAGTCCGGGAGCAAGTTCATTGCTGGAGGAGAAGATATGTGGGTTCATGTATTTGATTTTGTCACTGGTGAAGAAATAACTTGTAACAAAGGGCATCATGGCCCAGTTCACTGCGTCCGGTTCGCACCTGGGGGTGAATCATACGCATCAGGGTCAGAAGATGGCACTATCCGAATCTGGCAGCTGAGCCCAGCTAACACAGACCCCGAGGAGGCAGCCGATGCAAACGGTAAACCCAAGGCTGGCGTAGAGGAGGTTACATGTAAGATCGAAGGCTTCCACATTCCCAAGGAGGAGAAGAAGACCGAGGAGTAGGATTACATTGTTGGCCTGCATGGCCATCCTTCGTGCTTACCGACATAGCGTTGTCAAAGCTGCTC…
comp9122_c0_seq1
TTTAACCAGAAGATGCTTTGATTGATTAACAAAATCCCATTGTCATGTTATCTATCCTCTCTTTTTTCTGATTACAAAAACTGAAAGACATGAGAATCATCCTATTCATTCTTTGCATAAAAAATGCCCATAAGATAAAAAGAAATGGAGTGACCAAGAAAAACTAAAACGAAGCTATGTTGTAGCAATTCTCTACCATGTTTACAGGCAAGCTGGAGCACATCTCTATCTCTTTCCTTTCTTTCCATCCTAGTATTATTTACATCTGAGGACCAAAAGGGGGCCTGTTCATCATCATCTGCTGGTAAGCTGCATTTGCCATCGGGTAGCTGGACTGCGTCCCTGGCTCTGCCTTCGGCTGTCCTTCTGGCATCATGAGCCCTGGGAAGCCCTGCATCA…
comp9340_c0_seq1
CTTCCTGCTACTTGAACGTTGTTGTCCCCGATGACCGACGCGATAAGCGCGGCCGGTTCCTGCCTGCAGCCCCTGTGCGAATGCCTCGATGGCACGGGCATGCTCGACGTAGCGGCCCTAGATGTCGCCTCGTTCCTTCGCCTCAAATCCAACTGGGGCGATCTGGACAGGGCCAAGGAGCTGCTGCAGGCCGTCGAGACGACGGTGAGAGCACGGGTCACCGCGGAGATGGACAAGCTGAACGTCTGCGACCCTCAGGTGCAGGTCTGGCTGGGGCGTGTCGATGAGCTGCAGCTGGAGGACATCGATGAGGAGTATGGCCGTCTGTTGAATTATTCTTGCCTCTCCCAGTGCACCCTCCATGCTCATCGGCGTACGTCGGTTGGCCGGCGTGTTGTT…
comp9759_c0_seq1
CGCCAGCAACTAGTTACATATTTTCAATTCACCGGAAGACATCTCTACATCAGTCACAGAAGTCAAAAATCCTTCATAAGTACTGCTGTGAGCCTGCACAGACTGGCAAATTTACAGCCCATGTTCTTATACAACTTCGTATCGCTTTACATCGTGATTTATATAGCGGAAGCGACAATGACCTATAAATATACTATATACAGCACTTCCTGTATGTCTTCTTTCCTCGAGAACCCTTTTCGGCTATACAGTAAATCAGCGTGTAGCAACACAAAGTTACAAGGGGTTGCTGACAGGAACATCTCTGAGAATCTACCATGTCATGAGAGCATTTTTCATGCTGAACATCCATGAAAGACGCTTAGAACCTCTTTGGAGAACCGTAGGGACTTTGAAGTC…
comp10786_c0_seq2
TGCATCTCAGGCTCTGGTTGGCTGGTGGACTCGCCGTCGCCATGTCCTCGTACTCGTCGCTCCTCTCCATGCGTCCCGTCGATCAGATTGGCGGGTATGTTGACGACGGCTACAACGACGCCGACGACGACTTGGTGCTTGCCGCTAGCTACCTGTCGTCCTTCGACTTCGACCTCGGCGAGGAGTATGTTTCCCTGCCGCGGGCAGCAACCGCAGCCGCCTTCCACGCAGAGCAGCAGGCGCAGGCGCCGGCGACACTCCTCGGCCACTCACCGCAAAACGACGCCGACAGCTACAACAGCGGCAAAGCAGCAAGTACGAGTTCCGATGGACTCTCCTACCAAGACAGTATCAGCAAGAGCTTCACGAGCGACGGCGCGAGGAGCAAGGGAAGCAGGA…
comp11656_c0_seq1
GATGACTGGGAAGGTCTTTTCGAGGCTATCACCGGTTATGGTCTTGGCGGTTCTTCGATGGCTCTTTTTGGCCGTGTTGGTGGTGGGATTTACACTAAAGCTGCTGATGTTGGTGCTGATCTTGTTGGGAAAGTAGAAAGGAACATCCCTGAAGATGACCCGAGGAACCCAGCTGTCATTGCCGACAATGTTGGTGACAATGTGGGAGATATTGCTGGAATGGGATCAGATCTGTTTGGTTCCTATGCTGAGTCATCTTGTGCTGCTCTTGTTGTTGCGTCAATCTCTTCCTTTGGAATTAACCATGAATTCACCCCTATGATGTTCCCACTCCTAATTAGCTCTGTGGGTATAATAGCTTGTTTGATAACAACTCTCTTTGCAACCGATTTCTTTGAG…
comp11730_c0_seq1
CACCAAACTGAGGTAATCTGATTCCAGGATATTCACGAAATTTGCACAACACAAGTTTACCAATTACTTACAAGTATATCACAAAAATGAATCCATGTACACAAGTGGCAATACTTTACACTCATCGAAATCCAGCAAGCTCACTGTTTACAATTTACAAATCGCCATAATCAGGAAACAGAAAAGAATCGAACATCGAGTCCTCGGGAAAGATTAAGCCATGTTCAGTTTTGGGAAAGGGAGGAAAAAAAGAGAGCACCTGCTGACTGATTCACAAAAATACCCTACTCATTCCTCAGAGCTCATCAAACCATTTCTAGTATATGTATCATTTGGATGATAATAATCCAACTCCTGCAATGTAAACACAAACTCCTGAAGCAATTGGAACAGGTTGAC…
comp12003_c0_seq2
CGACTACTCGTCCGAGGACGAGGGCACGGAGGACTACCGCCGCGGCGGCTACCACGCCGTCCGCCCCGGCGACACGTTCAAGCACGGCGCCTACGTCGTGCAGTCCAAGCTCGGCTGGGGCCACTTCTCCACCGTCTGGCTCGCCTGGGACACCGCCCACTCCAGGTATGTGGCCCTGAAGGTGCAGAAGAGCGCACAGCACTACACAGAGGCTGCGCTGGATGAGATCAAGATCTTGAGGCAGATTGCCGACGGCGACCCCGATGACTCCCACTGTGTCGTGAAGCTTCTTGACCACTTCAAGCACTCGGGCCCGAACGGCAGCCATGTGTGCATGGTGTTTGAGTTCCTCGGTGATAACTTGCTCACCCTGATTAAGTACACGGACTACCGCGGGAT…
comp13445_c0_seq1
TGGTGATAAGCAGTGAGTATGGAACTGGAAGATCATGAGTAGCACAGCAAGAATTACACTGCTAATACATGAGCAGAACAGCAAAGAGTTCCAGGTTAAAAGTTACGGCCAATGGAGACACTTGCGGACCGATTACAAATCTGTTCTTCCTGAGATGTACACGGATTTTTCAGGGTAAGAGCGACAACAGCATTCGCCCAACTTACAGGCTTACATTACAGTGGAGCGGATAATATACACCCAGTTGCGCCAAAACCCGATCCATGTATGTTAATTCACAGATACAACACTCTGGCAGCCTCCTGCCATTTCGACACAAGCAAAAGCACAAATTGCTAAGCCATCTGTTCTACTAAATGGAATCTGTAGCCTATATGTTCAGGAGGAAACGGTTGTCAT…
comp13446_c0_seq1
CCCATCAGCACCAACCACTCCTCCTCCCGATTGAGCCCCTCACCGCCACTAGCACACATCCATCGCTAGCTAAGCTTGCCAGCCAGCCACTGTGTCCCCGCTTACCACCGCCACACACACACACACGTCCACTTGCTTCTCCTCCGACTCCGATGGCGGGGACGGGGGTGTTCGCGGAAGTCCTGGACGGGGAGGTCTACAAGTACTACGCCGACGGGGAGTGGCGCGCCTCCGCCTCCGGCAAGACCGTCGCCATCGTCAACCCCACCACCCGCCAAACGCAGTACAGGGTGCAAGCATGTACGCAGGAAGAGGTGAACAAGGTGATGGAGGCGGCCAAGGTGGCGCAGAAGGCGTGGGCGCGGACTCCGCTCTGGAAGCGTGCGGAGCTTCTCCACA…
comp14875_c0_seq1
CGAAGATTGACGGCAATAAAAACATATACGTTATCAGGTAGAAATTCGATATTTATTTACTGACGATTGACATGCACGCACTAGCTATGCATGCATATGCAACGCATGGCACATACAAACTTTTTTTCCAAGCACAACGGATAGCCCTTATTGATCCAAGTACAAAGGGTACTCCTTATTGATCCAAGCACAAACTTATTCGCCGTATGGTGCACCAATGCATTATGCATCTGATACAAGGGCATTGGAGGGGCAGAGCACGATCTGGTAGTTGGTTCCGGAGGGGCAGGTGAAGGTGCTGGTCTGGTCGTCCTTGGCGTAGCTGTAAGCGTCGGGGCACTTGCTCTTGAAGAACTTCGAGTAGTAGGTCGGCGGGCAGTTGTCCGTGAACTGTCCCCT…
comp15074_c0_seq2
CTCGGCTCTTGAAGAACAGAAGATATGCTCTCAGGAAAACGTCAACTTAAATAAGGATCAGCACTCTAGCTACCACTATTCAGCCTATGCTGGATATGTTCAGACCAACGCTGTTAAATCGAAGTACCAAAAAATCATAAGCAGAATACAATGTACACAGATTATTGCGCAAAGCTCAAATCACACGACCCACAGAGCAGACCGAGCTCGAATCCAGCCAAGCAGGTTCTCAAAACCACAGGTAATTTTGCTCCCTGCCATGATCCCCCCACCAGCCTGTTCTCAAACCACATGTAATTTTGCTTCCTGCCATGATCCTTCACCAGCACTCAGGGCTCTATTAGCTATTTTATTGGCGTATACCTGTATGAACTGAATCCTTCTCTTAGAGGGGGAAGA…
comp15317_c0_seq1
TGCGTCTCCACCCGGGCGGACCCTGCCTGCCATGTGGCGTCCACGATAGCAACCTGTGCCCTGTGCGGCTGTGCCACGTCTTATTCAATCTTGCTTTCTGCTCTGCGTATTTTGTTAGGGAATAATAATCCAGCAATGATGCATTCTCGAAGGACAGAGGCAATGACACACCCCTGCTAATTGAGCACCCAGGACCAAACAAATGCAAAGGCGAAGGGAGGCACCTTTACAAAGCGGTTTCGGTTTAAATACTCCTATGGACCAAAAATGTTTGGCAATCAATCAATCAAGCTAGCTAGCTACTCATTTTGATTCGTTCAATGATTGAGCAATCATGATGATTTATAAATATTATTACCTCTATTTGAAAATACGAGTATATGAAGAACAATGCTAAAT…
comp15765_c0_seq1
CGCTGACTTTCCTCTACTCTCCTGTCCAACCCTTTCCGCCCTCTACATAGCGCATCCTCCTTCCATCCTCCCATCGCCTGCAGTCCGCCTGACCTAACGCCGCCCATCCCGTCGTCTCCATGCTGCTCTAGGAGGAGGAGCCCACGCCCCCGCCGGCGGCCGCATCTCAGGGATACTCGGAGGAGGAGGATGACGACTCCGTCGAGGAAGAGGCTGATGAGGGACTTCAAGCGGCTGATGCAGGACCCTCCCGCGGGCATAAGCGGCGCGCCGCAGGACAACAACATCATGCTGTGGAATGCTGTGATTTTTGGCCCTGATGATAGTCCGTGGGACGGAGGTACGTTTAAGCTGACTCTCCAGTTCAATGAAGAATATCCTAATAAGCCACCGACAGTT…
comp16692_c0_seq1
CCACTTTGTATCTCTAGACTACATATTTCCCTTCTTCCCCGTCTATGCATGGTCATCTTCCTCCGCACAACCTGTCCCGAGCTTCTATTTCTCCCTTGAAATTCCTTCCAAATTCGTCTCCAAAATCGACTCCAAATTCAGCAAATCTTCAAATTAGAAGCCAAAATCGACCACTCCATCTGTTTCCTCATCTGGATTTGCTTGTATCTTTAATTTATACTGGATTTTGAGGTGCCTCCCATGCAGACCAAGACCATGGAGGCCGGCGGCGGGTCTCCATCCAGCATACGGCGTCTCCTTCTACAAGCGGCTGCACCTGCCTGCCATCGGGACAGCGGAGGCCGGTAGCGTTGACTTCTGATCTCCATCGCTCTCCCGCTTTTTTCTTCTCTCTCCTCC…
comp17044_c0_seq1
GGGGTCCCCGGGGAGCTCCTCGCCGTGCTGCGGGAGGCCAGGCGCGCCGCGGTGCGCCTGCGCGCGCTGCAGCAGCGCAAGGAGGCCGCGCACGTCGTCGAGCTCGAGAGGCGGTTCAAGGTGCTCGACGGCCTCATCCAGAGGGCGTCCAGGGTCGTGTCCCCGTCTGGTGACGGGGGAGGCGGCTCCGGCGGCGCCGGAGATGGTTTTGCGGAGGAGGAGGTCGCGGAGGTGACGGAGACCAGGCGGGCTGACGTGGCGGCGGCGCCGGCGGTCCTGGAGATAGAGCGCGGGAACACGGGCGTTGGCTTCGGCTTGGACTCTGAGGCCGTCTCGTCGCTGCCTCGCCATGGCTCTACAGGCACTGACATGGTGGACCAGAAGTTGAGCCTTATCCAA…
comp17054_c0_seq1
CAGAAATCCATAAAAGGAATTGTTCAGTCTTCTTTTCACATTGTATCAATCAACTGAGTGTACTTAGTTTACAGTCCTCAATTTACACCATTTCGATTGCTGCAACTACGCAAATAATATTGTAACCCGAGAACCAATAAAATATGGTCAAATTACGCATGGCTCTTACAGGGATAAAGTTTTCCTCTTTCCAGGGTTCAGAACTGGCAGCAAGATACATCATCAGGAGTTGACATGACAACACAACGCCCAACACTCCCAGCACTATCTATACATATAAGTAGTGACAATCTACAGTCTGCACCAACGAAGAGATCTATATATAAGCTCAACAGTACAGGTCAACACTGCATGGTTAGGAATCTCGGCTCTGAGGAGCTGCCTCTTGGCAGCTCACAA…
comp17565_c0_seq2
TGCATCTTTGTTGCTCCAGTGAAAAATGAACGAGCCAAACAGTGTTTGATCCCAAAAGATCCCAAGTTCAACCACATAAACACAAGATCCAGGCGTCATATTAGCCACATAAAGCAGACATGCAAACAATACCGGGGCAACATCACCGATTCCTTCTATTCTCATGCTCAACAAGTAACAGATTCATGTCAAGACACACAGCAAAAGGGCCTTAAGTCATACATTAATAATACGACAATTCTGGCAATCTGAGCATACATCTTCACATACTATAGGGGAAGAATGATGCAGTTCAGGACAAACATGTGACGCTGTCAGAATGGCGACCCTGAAACTCACTCTAAAGCCTCACTCACGCCTCCAGGTGACCACCTTACTCGGGCACATTCATAGGCGGTT…
comp22298_c0_seq1
CAGGTTCATAGCCTCTCGATCGATCTTTGCTAAGCTGCCACTCGCCACTGCATACACATCCTCTCGCAAGGCGGCAACGACGACAACGATGGCCGGACGTGCGGCGCTGGCGGTGGTCCTGCTGTGCGCGGCGGCGGCCATGGCTGCGGCGCAGTCGGCGACCAACGTGCGCGCCACCTACAACTACTACAGCCCCCAGAAGATCAACTGGGACCTCAACACCGCCAGCGCCTACTGCGCCACCTGGGACGCCAACATGTCCTTCGCCTGGCGCTCCAAGTACGGCTGGACCGCCTTCTGCGGGCCCGCTGGGCCCACCGGTCAGGCGTCCTGCGGCAAGTGCCTCCGGGTGACCAACCCGGCGACTGGCCAACAGATCACGGCGAGGATCGTGGACCA…
comp23317_c0_seq2
CTGCTATCCTCCCGAGTCCTGTTCGAGCCACGCGAGCCGTCCCTACAAATCCACGTCGGCGCCGCCACCACCGCGATTTCTTGAGCCACCCGAAATTTCTGCCCGGAGAGGAAGGCCTTCTGTCTCCTTTTTGAGGGAACCTCCGTGCAGCCCCGGCGGCGATGGCGATGGCGGCGGCGAGGGCGGCGGCGTCGAGGACCCCGGCGAGGTTCATGCAGAGCAGGTTCCGGTCCTCCGGCGGGAAGATGCTCAGCGAGGAGGAGAAGGCCGCCGAGAACGTCTACATCAAGAAAATGGAACAAGAGAAGCTAGAGAAGCTCGCACGCAAGGGCCCCAGCACAGGAGAGCAAGCTCCATCTACCCCAAGCTCTGCAGCAAGTGACGTGAAAGCTGGAGGCG…
comp23443_c0_seq2
CTCAAAGGTGTGAAAGCGAGTGGTAGAGAGAGAAAGTGAAAGAGAGAGAGAGGGGGGAGACCCTGACCAGTGCCAAGAACAAGAGATGAGAGAGGCCGGGCAAGAATCCTAACCGAATCCCCTCCAAAAACCCACCGGTCGAGCTCCCCCATCTCCATCTCCAACTCCATCTCCAACTCCGAGAACAAGAACAAGAACAAGAGAGCATCCTCCGAGGACTAGAGGCGACCACAAGGGAATAAAGGGAGCTCAGAAAGACCACGAAAAAAAAGTTCCGAGGAGCAAGAGCATGGAGAAGGGGATGGATCCGGTGCTGCTCGACAGCATCATCGGCCGGCTGCTGGAGGTGAAGACTCTCAAGCCGGGCAAGAACGCGCAGCTGTCGGAGTCGGAGATCAA…
comp23963_c0_seq1
ATTTTTGTTACTTAATTTTCACAAATAATCCTAATTCTAAATGTATTTTCTCTCCAAGAATAAATCATACCGGGTTTCCCTTAACCACCGGTGAGTACATTGCATCAAGAATTTGAATCTTAATTCTAATGGAGCTGCTTCCGTACACCAACTTATACAAAATGTTGCACAAATCCAAGCGCCGGCCGGCCGGCCGGCGGGGAAGATAGGAATGCATTTAGCGCTAATACGAGCAAAGTATATACAATTGATCTCCTCGTCGTTGCGGTGGCTAATCGAAGCAGCTAGCTCAAAGCTAAACACAGTGATCGATCGTGTACGTGGTATATGCTTTAATTTCAGCTGTCAATGCTAATCGAAGGCGAAGCCGCTTGTAGCAATCAACTGTTGGACGGCGTG…
comp24194_c0_seq2
GTTCGCTCCATAGCTCCTGCGCAGCTAGCTTCCCGGTCTCTCTTCCCCAGCCCTTTCTTGCTCTGACCATTCTGTTTGATCCAATTCTCAACGGTACTGCGATTACGGCGGCGACGGAAGCGGCCATGGACGAGCAGTGGATGATCGGGCAGCCTTCCCCTACCCTGAGCCTCGGCCTCAACCTCGGCCGGCCGACGGCGCGGCGCGCGGTGACCACCAAGGTCCTCGTGGAGGAGGACTTCATGTCCGTCAAGAAAAGCCACGAGGTTGAGGCGCTGGAGGCCGAGCTCCGGCGCGTGGGCGAGGAGAACAGGCGGCTGGGCGAGATGCTCCGCGCGCTCGTGGCCAAGTACGGCGAGCTGCAGGGCAAGGTCACCGGCATGATGGCGGCCGCAGCGG…
comp24580_c0_seq2
CTGATATGAATCGATACCGTACATGGATTACAGACCAAATTTCGTCGCAAGTTACAAGTGAGCAGCCAATATAACATCTCTAAATACAACAACGATCCATGCACCTCTTCAGTTACACCTTGAAACATCCTCGGGCAGCAGCCCGTAACGGCGAGTGCGGTATTCTATGTACTCTTTAAAAGGAAGGCAACGCTGGCGAAGTCGTGACGATGATGATATAGTTGGACTGATGCAAAGCGTCCCAATGACAGTTTTAATAAGGCTTACAGCCTCCTTGTTTGTCAGGTGTACGTCAGGTTTCCTGTAATGATTATCAGAATCAACAAAAACCTCGAGCTTGGTCAGGGCCAGAAGGTGCCGGATACCAAAATCTGAAACACCATTCAGACACTCCATTCT…
comp24988_c1_seq1
GCTTGTTGTTGTTGATTTTGGATTCTCTATCACTGCCCATGCACACTACCACAGCAGCAAGACATCCAAAATCAACAACAACAAGCTCATCAGCCATGGCGTCCTCTCGCGTTCTCCAACAGATCGCTCTCGTTCTCCTCGTCGCTGCGGCAGCCACCGATGCGGCCACCATCACCGTCGTCAACAAATGCTCTTACACAGTCTGGCCCGGCGCGCTCCCCGGCGGCGGCGTGCGGCTCGACCCGGGCCAGACGTGGCCTCTCACCATGCCGGCCGGCACCGCCGGCGCCAGGGTGTGGCCGCGTACC
comp25199_c0_seq1
TTTTTTTTCTTTTCAATCTCTTCTGTCATGTTGTTGCTGATATCATTGTGATATTAATATTTCTCCTTTATTAAAAGAGATTTCATTTATTACATTTCAAGCTTCTGGCCCTCGTTTTATTTACTCCCTCGGTCCCTCTAGCTAGTTAGGGAATAGGATCGTGCATGAATCCTTGCATCGTTCGAATGCGTGTACGTGGGGAACGAGGGTCTATATGTACTGCGAGTGAGCAAATCGCAGTTAGTATGGTTTCTGTCCAACGAAATTGCCCGGGGGATCGTAGCTACAGATGATGAATACGCCCGCGTTGTTGTTGCAAACCACGCGAGCGCAGCCGATGCTCGTCGTCGCGCGCCACACAATCTGTGTGTAGTGCCCGCACTGCTTCCCCGCCGCGCA…
comp26954_c0_seq8
AGAGAATATGTATGTGTAGTCCAACAAACTTAATTTGTCCCTCCTTTGTAGAAAACAAGCCAAGCTAGGGCGTCTTCGGCTCTCTGGATCAAAACTAATGAACGGTACAACATATAGCTAATGAGTGTCTCAAAAGGAATCAAACCAATCAAACATTACGAGGACAACACTTCCAAGATAACCAAAGAAGCCAAGCAAGCTACCCGATCCTAGCTACTACGTACTAGTGGTGCCTTTACCTTTTCTGCTTTCCGAGGTGCATGCACACACACACACAGCTGCATATGCTGACTTTGCTCCATGCCTCCGTACGTACGCAGTTCCTTTAACAAATCCACACGCGAGGATAAAATCCGCCAGCGCGATCGATCCACCGATCGCCGGCCGGCCGCCTCGTAT…
comp27012_c0_seq1
CTGATTACTACATATACACAACATCCATGAATAGAATGAGGATAATAGGCATGTAACTGATGATGGTCTGAATGCCAATGATCGTATAGTAGCTTGAGCAATTGAATGATGTCGATAAAGCTAATAGATGCCAAAGTCGAATGGGGCCAATATATACCAACAACATACATGGTGAACATTTTTTCAGGACAGAACAAAGGCCACGGAATCGGCATTAATGAAAAATAAACCATGTGCATTCAGGAGAAACTTATTGGAGCCACTTCATCATCTTGAGGAGATGAGTCCATAGTTGTAGCAGTCTGGTATACCCAACACCTGAGAGTCCACCATTAGAGCCTGAGAAACTGATAACACAATGTTGGGCCTTTATTACAGACCATACATGGAGCCCTGGCT…
comp27236_c0_seq2
GCAAAAACGAAATTCACTCTATTCAATAAGCAAACCAGAAACTTTCTGTTTCGTAAACTTCCAATTTGTAATAATACTGTAATGTATTTCACATGCTCCCTTCTATTCTTATGCAGAACGATGAGGAAGATACGTAAACAGGCCACGGCAGCTTCAAACAACAAACCCACACTCCATTCGTGAAAAGAAAAAATGAGAAACACTCTTTGACCGTTACATATACGCCTATATTTTAACATCTTGAGACCAAGCTCAGTTCAGTGCTCTTGCGTCACTACGTGTAGGTTGGAGCAACTTTATTCAATCTGGAAGAACGCGCACACAACTCAAAGGAAATCCCTCTTTGCTGACTTAGTTGTAGGCATCTGGGTTGGCGACGAGGTAGGCCTCGGCACCCTT…
comp27390_c0_seq1
AGAATTCCTTGGCTTGGATTATATGGTGTAAATTCGTTTGTGGCTATTTGATGGCTAACATCATTGGAAGTCTGACCATGCAGAAATCCTGACATGTCCACTGAAGCATAGCTGGCTCGTTGGGAAGAATAAACTCTCTCCATTGATTCAAATCCTTGACTATTTGAGCATTCGCCTGGAAACCTACTGTATTGACCATAATTCAGTATCTGCTGATTCGGAAGAACGTTACTCGACCCAGAAGCACCCTTTGCGTGAAACCTATGAAGTGGTACAGGAGAGTGGTTGAACATCTTATAATCATACTGAATATCCTTCATATTCTCATAAGCACCTTGCTTCAGAATCTCGACTAAATTCTTCTCTATTTGGTCAAGCTGATCTACGAGCTTGTAACAA…
comp27751_c0_seq17
AGAAGACACACTGCGCCCGCCACATACACAGACAAGCTTCGATACCAAGATCGCGTATCTACTCCATGGGACTTCTTGACCAGCTGTGGGACGACACGGTGGCCGGGCCGCGGCCGGACCACGGCCTCGGCAAGCTCCGCAAGTACGCCTCTTTCTCCCCGTCCTCCACCACTGCGGCGTCGGGCGCCACGGCGTCGGCCGACGTGGCGGCGGCGCCGGCGGTGACGCGGAGCATCACCATCCTCCGCCCGCCGGCCCTGTCCGTGACGTCGCCGCGCAGCGAGTCCGGCTCCGCGCCGTCTTCCCCGGCCAGCGTCCCAGACTCCCCCTTCGGCGGCACAGCCACGACGCCCAGGGGAGAGGGCTGGAGCAAGTTCCGCCGGAAAGGCAGGATGGCCG…
comp28444_c0_seq2
TTGAAATCCCGAGCGGCACGAGATTTTATTTTGTGGCATAAGAGTTGCTACTGCTGAAGTAACACCAATTTGTTTGTCTCGTGAGGGAGATAACTTCACCACCACCCCAAATCAGATAAGCGAAAAGCAATGCTCATGGCTTCACCATCATAGTTTTTACTGTTCAATCAAGCTCAAAAGCGCTATTCCTGCCTTCACCCAGAGGGAATCAACGCTTTTCGATTTGCTGCATGGTATTGGATTCCTTCACGGCACTGCGACATGGCAAGGGCATAGAGTAGATGAGGATATGGTCATGTGATGCTGAAGTTAATGGAGGGGCAGAGATAAGCCTGCAAGTTTTGTTGCTTCCTTTGGGTGATGCACCGAGAGGCGGCAACAAAACCATGTGGATGGACG…
comp28535_c0_seq2
GAAAAGTTTATCCTATCTTAAATGCACTACTTGTTTAGTTGTTGCATTTCTCTACTGTTAGCAATGCTGTTACCTCAACTAATTATGCATGCATGTTCCCATTCTTTCGATTGGAATCCAGCTTTGTTATGCTAGGAGCTAGTGGATGGATGATACTAAATTCAGATCCCCATCTTCCTGTTATTTTGTGGCAATAGTTTGATCTGCATTTTCATAATACTATAGACATGTTCATTTTATAATGCAGGTTCTTGCTAAAAGCCTATCCGAGGAAGAATTTCTGGACCTCTCAGAGCTTTTCAAAACTCTGGATAGAGGCAACAGTGGAAGTATTACTGCTGCTGACCTTCAGCAGAGCATTAAATGGGTGGGCTCGAAATTAGCTGACCATGAAGTCCA…
comp28907_c0_seq3
CACAGCTCCCGTACGTTGAGCAGTATATTACACGAGCTGAAAGTGAATTGGAGTTAGTTTTGTTAGCATGGCGAGGTTCGGTGCGCTGGCCGTGTGCGCGGCGGCGCTCGTGCTCGCCGTGACGGTGGGCGGCGCCGCGGCGCAGGGCGTGGGCTCGGTCATCACGCAGGCGGTGTACGACAGCATGCTGCCCAAACGCGGCGACCCGCTGTGCGACAGCGGGTTCTTCACGTATGACGCCTTCATCGCCGCCGCCGGCGCCTTCCCGTCGATCGGCACCACCGGCAGCGCGGACGACGTGAAGCGCGAGCTAGCCGCCTTCTTCGGCCAGACATCACACGAGACCACCGGAGGGACGCGAGGCGCCGCCGACCAGTTCGAGTGGGGCTACTGCTTCAA…
comp28998_c0_seq2
CCAATGGAGGCGCCCAAGCTAGCTAGTACTGGCACACAGAAATCTCATACAGATCATAGGTATACGTACATCCAATGGAGGCGCCCAAGCTAGCCATTTTGCTTGCCCTAGCCATGGCAGCCGCCATGGTTAATCCTTCCCAGGCGCAGAACTCGGCCCAAGACTACCTTTCACCCCACAACTCTGTCCGCGCCGCCGTCGGCGTGGGCGCGGTGAGCTGGAGCACAAGGCTGCAGTCGTACGCCCAGAGCTATGCCAACCAGAGGATCGGCGACTGCAAGCTTCAGCACTCCGGCGGGCCCTATGGGGAGAACATCTTCTGGGGATCCGGTTCGGGCTGGAAGGCGGCGGACGCGGTGAACTTGTGGGCCGGCGAGAAGAGCGACTACGACTACGGCT…
comp29029_c0_seq9
TTTTTGAAAGAAAACTGCAACATCTCAATAATATTATTTATTCCATACATTATGTTTCCGCATGCTAACTTAATCAGTCATTGTAAAGACAGCGACGGAACCAGTTTGGTAATTTACACCGTTGCAGTATCAGAGACAAGAATGAAGAGAAAAAACTTAGAACGAGACCACAAACTACAAGGATGAGGGTAAGACCATCATCTGCTATAACATTTATGACAATTATCTCTAGTCTGCGGTCTTCTCAGGCCAGCGGAGCCCGATCAGCTGATGTGGAACTCACCGCTGGCACGCACTTCGTTCAACTGCTTCTCATACTCGTCTTCTTCGTCGTCCTCCTCTGGTTCTTCCTCTGGCTTCTTGCCATCCTCCTGCTCGTCCTCCTCCACCCATCCGAAA…
comp29851_c0_seq7
TACCAAGATGAGCTTGATTACCAGAATCAATTAACAAAGGTGTATGATCCAACCCTGACCGAATTAGTGCCCTCACAGACACAAGAGGGAACTTTTGTTCCCATTCAACGCTAGCTAAAACTTGATCCAACTTTTCATATCTTCTCCTGAGATATCTTCCCAATGGCAATTTATCACCAAAAGCTGAGAAGCTGCAGGACACACCCCTTGGCCACCTGGGTAAAGCAGTCTTCCTCAGCGTATGCATCAGCCGCAAAGATCTGGCTACACATGCGGCGTTCCTCAGCAAGAAGGCCCTGGACGAGCACTTTGAGAGCCTGGATCCACTTCTTCATCTTGTTGTCGAGGATGCACCATTCCATGCTCTGCACCTCCTTTAAGCTCATCTTGTCAACCCCA…
comp30083_c0_seq2
CAAAAAATCTGTTTCGCTTACATATTCATGCCTGCATATATTCATCAAGCGGCCCACACGACCCCAAGTTTCTTGAAAGAATCTGTTGCTCTTTTACAGGTCCTACATACCTACTGAATCTGTCCAGTCTTCTAAAAATCACAAACAATGCACAGTGTTCAACTCTTCGTGCTAAGCTTTTATATATCTGCAACATTACTCAGCATAGTTGCAGATTGAACACGAGAACCAGACCGGACCGGACGTCGCTTGTACATATATGGGGATCACTCCTTGAAAGCGTGAAGGCTGGCTGACTCCGATGAGGTAGCGGCTCGAGCTACGGCGACGATCAGATTCTCTCTCGCCGGCAACACGGAAGGGTCCTGAAGCAGGTCAGCGAGCTCCGTGCTGATCTCG…
comp30409_c0_seq3
TGATTTCTAAATACGGAGCGCGCGCGGCGGTCCTGCACCCGGTCATGGCGGCAATCGGAGTGACGCCAGTCCTCTACGAACCAGCGGCGGGCGACGCCTCCTGCTTCTTCACCTCCTCCTTGATGCCATCGTACTTCTCCCACGGCCACGGGGGAGTCAGCTCCACAACGTCATCCAGCCCAGCGTCCAGCTACTCCGCCGCGCTCAGCGCCTCCCCGGTGCAGTCGCCGATGCAGCCAGCGATCGCCGACTACGCGGGACAGCTCGACATGCCCGAGTACCTCTTCGACCACGGCTTGTTTGCCGCGCTGTCGCCGAATGGCCCGCTCGCCCCCATCCAGCAAGATGGCAGCCACGGTGTCCCCGGTGCAAGCGCGACGACGCCCACTCACGCTAGGG…
comp30635_c0_seq3
TTTTTTAACAGTGAAATAAAAAATCTTATTTTCTTTATTATTAGGTATAGATGTAGATATAGTTACAGATATAGATAGATATATAATGACCATATTAGACTCAGTAAATAAGTTACTCATCACTAGCCATGCACACACGTCGGTGTTTAGCAAGTGAGGCTACCCCCGGGGTCGACGCCCAGCTGACGGCAGTAGTCCTGGTAGTAGCCCACCCTTGCGTTCATCTGCGCGGTGTTCTTGCCGTCGCACTCCACGGCGCCGTTGATGGCCCTGGTGGTGGCGCCGAAGCCCCGCGGCAGCACCCCATGCACGTTGGTCATCCAGTACCAGAGCGCCGTCTTGAACGCCACCACTGGGTCCTGCGCCACCGTCTGCGGGCTCCCCAGCCCGTCGAAGCCG…
comp30748_c0_seq3
ATGTCGGAACTTGAAGGCGACCTTCGGTGGGTTGCTGTTGTAGACGTCAAGCACCTCAATGGCAAAACCCCGTGGAAATGCTGTGAGGAATGTCGACATGCCGGAGTCGACAGTTTCTTTGTCCGGGTCATAGATGCGGTGCTCTGGCGGCAAAGTGGTCGCCAGGAACGCGTTGTAGCCGCCAATGGCCGAAATCTCATTCCGTGTCAGGGGCTTCATACCGTTGGTGCTTGCGCTGAATCCATGGGAGTTAACACTCTTCTGGTCCTCAGGGCGCACCTTGTGGACCATCTCCATTTCCCAGGTCTTGAGCAAGCGCTGGACCTTCTCCTCCAGAGACCCCTCTGGCCATTCCTTGGTCCTCTCTTCCTCGAAGAGCTTGTTGACCACGTCATAGTT…
comp30853_c0_seq1
CGGGTGGTGGTGCTCGGGACGGGCTGGGCGGGGTCGCGCCTCATGAAGGACCTCGACACCGGCGGCTACGACGTGGTCTGCGTCTCCCCGCGCAACCACATGGTCTTCACGCCGCTGCTCGCCTCCACCTGCGTCGGCACGCTCGAGTTCCGCTCCGTCGCCGAGCCGCTCGCGCGCATCCAGCCCGCCGTCTCCAGCTCCCCCGGGTCCTACTTCCTCCTCGCGCGGTGCACCGGGGTCGACCCCGACGCCCACACGATTGAATGCGAGACGGTTACTGAAGGTGAAAAAGATACCTTGGAGCCATGGAAATTCAAGGTTTCCTACGACAAGTTGGTCTTTGGGTGCGGAGCCGAGGCATCAACTTTCGGAATAAAGGGTGTTACTGAGCATGCAACC…
comp30959_c0_seq10
CAGGGATTGTACAGTGACACAAAAAACCGTACCAGACACCTGCAGTCATTCCTGTTGGAATGGTTGGGGTACCTGATGACAGCAACCTCCTGTGGCCCAAGGCCTGGGCGGAAGTTGCCGCCGAAGGAACCTTTGTAGACGCCAAGGCGGTTAATGTCACGGTTTCCATGGAGGAAGTTTGCCTTGGAGAAGTTGCTGGTTGCGGACACAAGCTCCTCCATGGTGAAGACATGCAGGCGTGAAGAGGACTCCTGTGACCTTTTATCAGCTGCTCTCTCCAATGCCTTGTCGTATTCATCTGGTTCTTCCAGAATCTCATTCGCAGGTTGTTTTTTCTGTTTTTTGCTTTCATCTCCATAAGAATTATAACCCACCATTTGCATATTGATTTTAGGATTG…
comp31014_c0_seq1
TTTTTCTCAAAAGAAAAATGATTAGTCTTTCTGGTTGATATTGATTTAAGATGAGAAATGGTACAGTAAACGGTGGCACGAGAAACCCTTCATTTGAACTATATGTAAGTTATAAAAAGAAGCTATATATAACTCACATGACAATTTAACCGTGAAAGAAAAATGTATGGAATGGGAAGCCATCATTATTTTATTCACTCCCTAATTGGCACGCGCATGTGCTAGCATAATAATTCCACCTTCAACGTCCGATGAGAGTTTCAGACGTAGCACTCGTAGAGCTTGATGTCCATCTGCAGGCGGAAATAGTAGAAGCCCTCGATGACGTCGGTGCGGATGGTGGCGACGCCGCGCGCCATGAAGAAGTCGCCGGTGCCGCCGACGACGGAGAAGTCGCGC…
comp31072_c0_seq5
CAAGTGTCCAACACGTACGCCATTGATCTACTCTATATAAACCGCGGCACTGCCATGCTATTTCAATCACACCACCACTTCGTAGCAAGGTTTAAGCCTGCAACACAACACTAGCAAGTGACGGCATGGCGAACTCGCCCATGGCGGTGTTGACGTTCATGGCCCTTGGGCTAGCAGCAGCACTCCTCTCGGCCGCTGGTCCGGCGGCCGCGCAGAACTGCGGCTGCCAGCCGGGCTTCTGCTGCAGCCAGTTCGGCTTCTGCGGCACCACTGATCCCTACTGCGGCAAAGGATGCCAGTCCGGACCATGCACTGGAAGTGGAAGTGGAAGTGGTAGCGGAGGTGTGGGCAGCATCGTCAGCGATGCTTTCTTCAACGCAATCAAGTCCAAATCCAGCG…
comp31301_c0_seq19
CGGATCCCCCCTTGACCCCAGCTCCTCCTGCTTGCCGACCACAACAGCAAGATGGCCGACTACGTGTATGGGCCAGGGCGGACCCACCTGTTCGTCCCAGGGCCGGTGAACATCCCGGACCCGGTGATCCGCGCCATGAGCCGGAACAACGAGGACTACCGCTCGCCGGCCATCCCCGCCCTGACCAAGACCCTGCTGGAGGACGTGAAGCAGATCTTCAAGACCACGACCGGCGTCCCCTTCATGTTCCCCACCACCGGCACCGGCGCGTGGGAGAGCGCGCTCACCAACACGCTCTCCCCCGGCGACCGGATCGTGTCCTTCTCGCTGGGGCAGTTCAGCCTGCTGTGGATCGACCAGCAGCAGCGCCTGGGCTTCAGCGTGGACGTGATCGAGTCC…
comp31318_c0_seq3
TTTTTTTTTTTGACGAAAAGAGCGGAATAAATATATTAATCCAGACATACACTACGTACGCTGGCAGTGCATAAATACGGTATACAGAGCAAACTCTGGATAGATTCTCCTCAAACGGAGAGAAATGAACAATCAAACACTGATACAATGGTGGCCGGCCACGGCCCAAACGGAGGGCTGGCTCTAGTGCTCGTACTCCTCTCGATCTCTCACGGGGAGATCGGAGCTTTTATTCAGTATAAATAATATATTCTAGGTGTAAACGTTTGTGACGCCGGCTCGGAGTAGCGGATATCATCAGTTGATGCTGTTGCAGTTGACGGAGGTGCTGATGGCGTAGGGGATGCTGACGCCACATTTGGAGGGGATGCTGGCGGCGTTACCGGCCTTGATCCCGCT…
comp31337_c1_seq2
GGGAAATACCAGAATGACAGTAAGATAAACATCAATAACACAACAGATATAGAAAGTCTCCAACTAGCAAATATTACACAAATAGATAAAAGTTCTCCCCCTTTTCCCGGCAATCTCAGCTTATTAGGGTGGCTTGCACATGTGAATACAAAATCTCCGTCCAGCGGCTAGCTAGCTTCTAGATGCCCACCAGGCTTCTCGCTCCTCCGCTGGCTGCCGGCGAGCCTACTCGCTCAATCGACACCGGCCAGCCTACTCGCTGAAACGCCGCCGGCCAGCTCCTCCTCCTGCGTGCTCGGACTCCGAAGCCGACCTGGTGCATAGAGCCTCCTTGGATCTTTCAACAGAGCATCTTCAGGTATGCAAGTATCCTTCAAACATCTCAAACATATTATACAT…
comp31380_c0_seq1
ACGTAAACGACTGTGCTCCGGCAGGCGAGGAGCCAGAGGAAGACGCCGGCGCTGGCTTACAGTCGGCTGCGACTGCCGTTGCGTTTGCGGTGGACGACCCTGCAGAGCTGGGCGCTTCCCGTGCAGAGGACGATTCTGATATGGCCCCCGATGGAGATGGAGATGGCTTAGGTGGCCAGACTGGTCAGGGGATCCTCGATGGTGCCACTCACTCTGAACCTGGCGTGCAAGATGATGGTCCTCAGATGGATAACGATGCCGCGGGGGAGGATGCTCAGGATGGGGAGGCGGCGCCGATGGATGATGCAGTTGCTACAACTGAATTGGATGAGACGGAAGCAGAGCTCGTCAAGGATGACGATGGTATTGCGGAGGAGGGGACAGAGATGGATGCACTTG…
comp31450_c0_seq51
CACAAGAAAGATATTGTCTTTTAGTTATTATGATCTACCTTCTTGTCTAAAGATCTGTTTGTTGTACATGAACGTGTTTCCAAGAGATTACTTGGTTGAAAAAAATTCCTTGATCTGGAGGTGGGTTTCTGAAGGTTTTGTCCCTGATAGACTAGGAGTAGGAGGGTCGTTTGAACTAGGAGAGATCTATTTCAACATACTAGTGAACAGAAGCATGATCCAGTGGATAGAGCCCAATCATGTAAACACCCTAGGGGGTTGCCATGTTGACAATATGGTAATGGATTTCATCAATGTCATCTCAAGGGAAGTAAACTTTGTCACACTACGAGATGTGGAGCAGGAGCGGGGACGTTCATTTAGATTAGCACTCCACAAAAGAAGTATGAAGCACAAGTC…
comp31553_c0_seq3
CCGACGCATCTCGCTCGCCTCCATGGCCGAACCCAAACCCTAGACCCGCCGCCACTGCTCCCCATCCCGCGGCCGATCCCCACCTCGAACCATCCGGCTCTGCTCATCCCTGTGTTCGAACCTCGTCAGATCCGATGGGCATGCGCCTTCACAAGGATCCTACAAAGTAGTGCATCCCTGGAAGCTGACCTGTAGGAAGATGGAATCTGCTGTCCTTGAGACCCCACTTTTACACGGTCTTCCTGATGAGATTGCCCTTCTTTGCTTAGCAAGGGTTCCTCGGCAGTGTCATAATGCTCTCAGATGTGTCTCAAGGAGATGGAAAGCATTGTTATGCAGTGAAGAGTGGCACTCTTACCGCAAGCGGAACAATTTGGACGAGTCTTGGATATATGTGAT…
comp31649_c0_seq29
TTTTTTTTGCACATAAAAACAGGATAATTCTAGAGAACGATATTATATAATAAGGCACAGCAGATAAATCTGCTGACAAATACTTAACGTGGCAATTGCACCACACAGATGTTCAACTCGAAGTTCTAATACTGACCATCACATGGTCCAAACAATCTCACAGAAAACGATTAAAATATACGACGATAACTAGCAGCAAGCTTGGCAGCCGCTGCCAAACTGAGAACGGCGACTAATTTAGTCGACCTCCTCAATCTTGGGGCCAGCGCCGCCGGAAGCAGCCGGGGTGTCATCGTCCATGCCTCCCTCCATGTCGGCACCAGCACCCTGGTACATCTTGGCGATGATGGGGTTGCAGAGGGCCTCCAGCTCCTTCATCTTGTCATCGAACTCATCAGC…
comp31684_c0_seq5
GTCCGCAGCAGCCGCCAGCAGCTGCTCCAGACTCGAACAAACCCTAACCCTAGCCGCCGCCTCGATCTAGTCTAGTCCCATGGCGCCTACCAAGGGAGAGGGGCCGGCCATCGGCATCGACCTCGGCACCACCTACTCGTGCGTCGGCGTGTGGCAGCACGACCGCGTCGAGATCATCGCCAACGACCAGGGCAACCGCACCACGCCCTCGTACGTCGGCTTCACCGACACCGAGCGCCTCATCGGAGATGCCGCCAAGAACCAGGTCGCCATGAACCCCATCAACACCGTATTCGATGCAAAGCGTCTTATTGGCAGAAGGTTTGCTGATGCCCCTGTCCAGAGTGACATTAAGATGTGGCCGTACAAGGTTATCCCTGGCCCAGCAGACAAGCCCAT…
comp31934_c0_seq20
CCTGTATGCAATAATGCAACGCTCTTAGTCCTTATGGGTTTGTCACAAAAATTGGTTTCTGATTCCACACATCAATATGTACAAACATGAGTGCGAATTAATAAGAGCAAAGAGCCTCGCTACAATAAGAGTTACAGCATCTGTATGTGTAAACATCATCACCTAATAAAAGAATGCTTGCTATTCTCTCGTGGCACAGTACCAACCTACACTAATTACAAAAAGAAATGCAAACTGTACTCCTGTCTGTTTTCAATCTGTGTATAATTACAATGTTAGAACAAACTTTGTTGTGGCCTGACAACTCAGCTGCGTGCAAATATACAGTTATCTAGCTTTGTTCCCATGGTGGCCTTTCCCTGTGTCACCCAGCACATACAGTCGAAACCACAATCCGTA…
comp31966_c0_seq4
TACTATTTAAACATGATTAGTCTTTTTTCGTGATATGTGCGTGGATCTTGAAATCGAAATTTTGTGGCATTGTAGATCTATGATATATCAACCTCCATAAACATATTTTTTACAGTATATTTGCATGTATTTTGTAGGTTGGTGCACAGGTTTCACCAAATAGACAGGTGCATAGGATACGTCCTCCGTTGCTGTACATGCTAAGTTGAACTCAGGATCGAAAAAAGAGTGAGAAAAAAAAGTAAGAAAAATGAACAGAGACAATGTCCATTCAGAGATCAGTATCCATGACCATCAGGACGAACGTGGTTATGCCTCCAGCTTCAGAGTCGGTTTCTTTGGATGACCGTTGAGTTGGATCCGCAGCTCTTCCTTCAGCTTGTCGTCACAGCAACCCTT…
comp31978_c0_seq6
TGGTCTCATCACTGGAGTATTCTGTTTTATTCATGTCGCTAGTCAGGAGCTGCAACATACACTACAGGTGCAGAAAGCTTCGGAGCAGAAGTCACTAAAAAGGCTGAAGGCTTTCTCCTACATGAGACATGCGATCAACAACCCTCTCTCAGGCATGCTATACTCTAGGAAAGCATTGAAGAACACAGATTTGAATGAAGAACAGATGAAGCAGGTCCATGTCGCAGATAATTGTCACCACCAACTAAACAAGATACTTGCGGACTTGGATCAAGATAACATCACCGAAAAATCTAGCTGCTTGGATTTGGAGATGGCTGAATTTGTTTTGCAAGATGTGGTGGTGGCTGCTGTTAGTCAAGTACTGATAGCTTGCCAGGGAAAAGGGATCAGAGTCTC…
comp32014_c0_seq2
CATCACTCGCAACATCTAGCAAATCTAGCTATCTCATCTCATCCAGCCACACCCAGCTCACCACTAGCTCGAGGTAAGAGATGGCCCGTGCTGCAGCAGCCCAGATCGTGGTGGTCGCCATTGTGGCGGCGATGCTCCTCTCGGCGCCTTTCGCCGCCAACGCCGCCATCTCCTGTGGTCAGGTGAGCTCTGCCTTGAGCCCCTGCATGGCCTACGCTAAAGGCGGCGCCTCCCCGTCCGCGGGCTGCTGCAGCGGCGTCAAGAGCCTCGCCAACTCCGCCAAGAGCACCGCCGACAAGCGTGCCGCCTGCAACTGCCTCAAGAAATTGGTCGGCAGCATTAGCGGGATCAAGGCCGGTAACGCCGCCAGCATCCCCTCCAAATGTGGCGTCAGCATCC…
comp32363_c0_seq37
GCCTCCCCGTGGAGCTCGCAGCCTCGCGTCGGTGGACGGGCGGCCTCCCGCCCTCCGTGCCGGCGACCTCTCGCGCCGCAGGGCTAGCGGACTCCCGCGCTCCGCGGCCACTTCTGGAGCCGCCTCTCGCCGCTGCTGCTGGAAGCCGTTGTCCGACGCTGCTGGAGCCCCCCTCTCTCCGCCGCCGGAGCTCGAGGAGGACGAAGATGCTGGAGCCGCCTCTCGCCGCCGCTGCTGTAACCCGGTGTCCGCCGCTGCTGGAGCTCCCCTTTCACCGCCGCTGGAGCAAAGGAGGAATGCCCCAAAGCTGCTGGAGTGGAGGGGGTGGAGGGGCGCGGCGGTGTTGGGGGACTGTTTCAAGTTGGCGATCTTGCCGTCGAAGACCAGCACGTAGCTACA…
comp33360_c0_seq1
CCGCCTTCTTCTTGGGAAGGAAGCAAAGCCGATCCGCCGCCGCCGAGGAAGCGATGGCCGAGGCCGACGATGCCGCGGCCGCCCGCCGCCGCACCGTCGTCACCGACTACCGCAACAAGCTCCTCAACTGCCGCGAGCTGGAGACGAGGGTCCGCACAGCTAGGGAGAACCTAAAAAAGGCAAAGAAAGATTATGATAAAACGGAAGATGACTTGAAGTCTTTGCAGAGTGTGGGCCAAATCATTGGTGAAGTACTTCGGCCATTGGACACTGAAAGATTTATTGTCAAGGCCAGTAGTGGGCCACGTTATGTGGTTGGCTGCAGGAGTAAAGTTGACAAAGAAAAGCTGACAGCTGGAACGCGGGTTGTTCTTGACATGACAACTTTAACCATTATGA…
comp33451_c0_seq1
TTTTAAGATAAGCCGGCATATTTAAGCATTTTCCATATAATATTTGAGCATCTATCTTCTCTTGAAGCAGTCCATTTCCTAGCTGCGACCAAATCACGAATTCAAATGGTTCGCTCATGCACAAGCTGATATTTCCAAACTTGTCGCTATAAACATACAATCCGGCAGCAGCTGTTGAATGTGCACACCAATACGAATGATAAGCCATGTGGATTGGACGAATTACGTATGGTCCCTTTGAAAAAACTGCATGGCCATGACATATGGTTTTAAACATTCAGACTTCCAGTCAAAACCATCCCTCGTCACGCTCAAGCTGAGCCACCTGCTCCTTTCAACACCTCGTGGACCGCTGAAAAATCCAGGTCCCCTAGTCCCAAACTTCTTGCTTTCTTGAAT…
comp33568_c0_seq1
CCGCCGCCGCCGAGATGGGGTTCGTGTCCTTCATCGGGAGGGTCCTCTTCGCCTCCGTCTTCCTCCTATCCGCCTACCAGGAGTTCAATGAATTTGGAACTGATGGTGGGCCAGCTGCAAAGGCTCTTAAGCCTAAGTTCAACAGTTTCACCAAAAATATTTCTGCACAACTGGGAGTTGTGGTGCCCCATGTTGAGTTGAAGCATGTCATCGCTGCTACCATTGGTCTGAAGGGTCTGGGAGGTCTCCTTTTCATTGTTAGCAGCCAGTTTGGGGCTTATCTCCTGGCGCTCTACCTTGCGTTCATCACCCCTGTTGTCTATGACTTCTACAACTACGACATGGAGAAGGCTGAGTTCGTGCAACTCTTCATCAAATTCACACAGAACGTGGCACTCT…
comp34254_c0_seq1
CGCTTGCATCAGGCACCAAACCCGGCGATAACAAGGCGAGAAGACAGTGATTATTGAGTGGGCGTCTTACCTTTCTCTCTCTCCTGCCGGCCAGTGTCACGAACTCGTCTCGTCGCGGTGGAGGAGAGAGAGACAGCGAGAGGGGCCTGAGCTCGTGGCCGATTCGAGGGGACGGCGGAGCCACCTCGGCGGACCAAACCCTAGCAGCCGCGGCGCTCCATCCACCGCCGGCCATGGCGGGGGCGGCCACGGATCGGGCGGCGCTGACGGTCGGTCCCGGCATGGACATGCCCATCATGCACGACAGCGACCGCTACGAGCTGGTGCGCGACATCGGCTCCGGCAACTTCGGCGTCGCCCGCCTCATGCGCGACCGCCGCACCATGGAGCTCGTCGCCG…
comp34926_c0_seq1
TGATCTGTATGTTGGAAAATAAATGGGCGTAGCAGTTACTGTCAGAGACACGGGGTTCAGCCAACAGCCCACAAAACTAACAGTTCACTACCATTCGATCTTACTAAAGTTTGTTTGTATTATTCTGTTACAGATCTAAAGATACTAAGTATTACAGCACTGAATTCCTATAGAAGCATAACTGCTTCAAACCAAGGAAAAAGATCACGATGCACAAATCTAAAACAAAACTGACGGCTGTCTCTGGCAGTGGTACTAAGGAAAAATCAAGTTATTTATGTACAGAAGTTCACCATTTTCATTATTCCCATGTTTCCTTTCTTTCAGAGTACACAGACACCCATCATCTTCTCACCACAGCCTCCCCCTTGGCAGCAAATAACCCATGTCATTCCATTC…
comp35213_c0_seq1
TTTTGCTGAAAGCACTTTTCTCATCATCAACACAAATGTCGGACAAAAAATACGTGGCATTTGAATCTAATCCAGTCACCGCCTCATCGGCAGCATACAAAACTTCACTCATGTTCCAACCCTGTTCTACGCGTGGTTTATTCTCAGCGTACAAAAAATCCCCAGCATTTGCTCATCGCAGGACAAGATTTTTCACACGCCGCAGTTAACTGCTCTCAGACAATGATACAGGCCATCCACCCTTGCGTCGGAAAACGGCTTTGAGCAAGGTGAAAGAAACACAAAGAGCAGCTTTGACAACGCTATGTCGGTAAGCACGAAGGATGGCCATGCAGGCCAACAATGTAATCCTACTCCTCGGTCTTCTTCTCCTCCTTGGGAATGTGGAAGCCTTCGATC…
comp35885_c0_seq1
TTTCAAGTCAACCGTTAAAATACATTGCCAAGAGCATTTTCACAGACTGTGCTGATGCATACAGTGAAATGAATACTAATATTTTCAGTAGAAGATATACAGAAAGTTGACCAAAGTCGTGGTATGTTCAGTTTGAATTCTCCTCTTTGAACATATGTGTGACACAAAAATCAAGAAATGAAAATGGACACTATGATACACACCCAGTTCCCATACACAGTAGTACATACAGATCAACTACTCAAAATGGCACCAAAGCTCACACACTGAAGAATGGGCAAGTCAGCGTAGCTCAAGGAGCAATGGCAGTGGCAGTGGCAAAGGCACGAAGGTGTATACAACATCTGATGATGAACACTAGCCTGCTGGCTGCTGGCCGCCTGATGGCTTCTGCTCGTC…
comp35990_c0_seq1
CTCTCTCTCTCTCTCTCTCTCTCGCTGCCCATCGGCGACTGCAGCGGCGGCGGCGGAGATGGCGCACCGGCTGCTCCGGGACGCGCAGGCGGACGGGTGGGAGCGGTCCGACTTCCCCATCATCTGCGAGTCATGCCTCGGCGACAACCCCTACGTCCGCATGTTGAAAGCAGATTATGACAAGGAATGTAAAATCTGTGCGCGCCCTTTTACTGTTTTCCGTTGGAGACCTGGTCGGGATGCAAGGTATAAGAAGACAGAGATCTGCCAGACGTGCTGCAAGTTGAAAAACGTCTGCCAGGTCTGCCTGCTAGACCTTGAGTATGGTCTACCGGTTCAGGTTCGGGATACTGCGCTCGCAATCAATTCTAATGACGCAATTCCAAGGAGTGATGTCAA…
comp36198_c0_seq1
TGGAAGTGCATATTATGTTGCTCCAGAAGTGCTCCATCGATCTTATGGCACCGAGGCAGATATGTGGAGTATTGGAGTAATTGCGTACATCTTGCTCTGTGGAAGCCGCCCTTTCTGGGCACGAACTGAATCAGGAATATTCCGTGCTGTCCTTAAAGCGGAACCTAATTTTGATGAAGCTCCATGGCCTACCCTCTCTGCTGAAGCAAAAGACTTTGTGAGAAAGCTGCTTCATAAGGATTACCGCAAGAGGATAACTGCTGCACAAGCCCTCTGCCATCCTTGGATTCGTGGCACTGAAGAAGTGAAGATTCCCTTAGACATGATAATTTACAGGCTTATGAGGGCTTACATAAGCTCATCTTCTCTACGGAAATCTGCTTTGAGGGCCCTTGCCAA…
comp36434_c0_seq1
CACCACCCCACCCAGAAGAAGAGAGAAAAGAAAACCAAGAACGCGAGCAAAAATACAAGAACCGAATTCTATCCCGAAAGAACAGGCGGAGAAGAGGAGCGAGGTGAAGGAGAGCCAGGAGGCCCCCCAACCGCGGATCAGATCGATCGAGTCCCCGGCCGGCCAGGCCAGCCCTCGCTAGAATGGCGCAAGAGAGTTGGAACGAGGCAGATGAGACTGTCCACGCACCTGAGGCTCCGATATTGTGCGTAAATAACTGTGGCTTCTTCGGCAACCGGATGACGGAGAACATGTGCTCGAAGTGTTATAGAGACACTGTTAAGGCCAAGACAGTGTCCATTGTGGTGGAGAAGAAACCCGTTGTTGTATCCTCGCCCGCGCCTTTGGTGGCAGAAATCA…
comp37190_c0_seq1
CCCCTCTCTCTGAACCTAACACGTACGTATGGAGCATTGTCCCATTCTCTTCGCAACACAGCCCTCTTCTTGTACCTCTAGCTCCTACCACTTCATGGACCATGGCTTGTTCTCTCTGTCCAAGCACGAGGAGCTCTCGAACTCAATGGATGGTGCCGGTGATGATGCAAGAAGTAGTCCACAAGTTGGCGGTGAGTCCTCCCCGGGTCGTGATGCAGGGGGCGGCCAGGCGGATGTTGTTGCTATGAAAACAAAAGGGAAGAAGAGGGAGCGGCGGCCTCGGTATGCATTCCAGACGCGCAGCCAGGCCGACATCCTCGATGATGGCTACCGGTGGAGGAAGTACGGGCAGAAGGCCGTCAAAGACAACAACTTTCCCAGGAGTTACTACCGGTGCAC…
comp38150_c0_seq1
CTGAAAGCAGCAGCCATCCGTCCCCATTTGTTCCCCACCATTTCCATCCCCCAAATCCATCATTCAGCCCCGTACCACTCCCTCTTCCCCCGCCTCCGCCTACTCCTTTTTCCTCATCCAGATCGTACACCAGCTAGCTAGTGATCATCATCAAATCCCGCACACCACACCGATATATATGCTCTCCCAACAGAAAGCTTTATCCGCAGCCGCCGGGCCGGGGACTTCCGTTACGCCTGACTCCAGCTAGATTAGATTGGATTTCCTCGTCTGCCGGGGCGTGGATTCCTAGGCGGCAGGGCTGAGCCACCGATGTCGGCCGAGGACGGCTACTGCAGCACCGGCACCGAGTCCCCGAGGGCGGACTCCGCCGACGACCACCCGCCCGCCGACGCCGAC…
comp41496_c0_seq1
TGCTCGTGGAACGCGTAGCCGCCGCTGCCCACCGCCGCCACCGCAGCGACCTCCTCCTCGATCTTGTGCCGGTGCGCGTTCTCCGGGTCCTTCTTCACCTGGTGCTTCTCGTACAGGGCGAAGGCGCCGGAGGCGAGGCTGCCGATCTCGCCGAGGTGTTCCTTGTGCTTGTGCTCCTTCTCCTCCTTCCTGTAATCCTCAGACTCGTCCCGGGACGCACCGTACTCCTCGTCGTCGGCTCCAGACTTCTTGTACCCGCCGCTGCCGTACTCGTCGTCGCCACCGGACTTCTTGTACCCACCGCCGCTGTACTCGTCGTCACCACCGGACTTCTTGTACTCGTCGTCGCCGGACTTCTTGTACCCGCCGCTGCTGCGGTCGTAGTCGTCGGTTCCGGAT…
comp42382_c0_seq1
TTTTTTTGAAATTATCACATGAACATTACTTGCAACCTTTCTACAGAGTCACATAGGCACAGAAGGCCAAAAAAAACTAATCCAGTTGAGTCACTACAGTGGCAGACTTTACAACGCAGATCCTCATCAGGATCGCATCTCTTCCACACGCCGTGGTCGCGGCAAACATGGTCGGTTACCCTTCTTCATACCCGGCCCCTCAAACATCACATGCAAAAAACCAAAGGGCCCAAAAAGGTCAAGGAGCTCTCTCAGGCCCTAACAACGTCGTGCAACGAAAAAAAGAACTAAGGCTTGAGAAGCAAGGAAATGGCACCCTGCCTACTAGAACAGTTGCCAGAAACCCTACAAAACAAGTAAAAACATGACTTGTGGGTGGTTCACTATTGTCCAGCAGAC…
comp43183_c0_seq1
TCAAATAAAGGCTCATCCTTGGTTTCATGGAGTTGAATGGGATAAGCTTTATGAATTGGAGGCAGCATTTAAGCCTCAAGTAAATGATGAACTGGATACACAAAATTTTCAGAAATTCGACGAAGTAGATCCTGCTCCCCCAAGAACAGGTTCTGGGTCCTCAAGGAAGATGATTCCCAATTCTAAAGATCTTAGCTTTGTGGGCTATACATACAAGAACTTCGAAGCTGTGAAAGGTTCACATCTGTCTGCAGATTCTAAACGAAGCTCCTCATTTACAAGCCAGTGTAGTGGCGGCGACACATCTGTGACAGGTACAGCAGACATGGATTCATCAGAGGAACCCAACGGAAGTGATACACACATGCACACTGCTGCTGACGATATGATGCAATAAGT…
comp44101_c0_seq1
CCCGCGTCCACCCATCCATCATCTCCTCGCAGCTCACCTCACCTCGGCGACCAAGCAAGCCACCATGTGTCCCGGCCTCCGCACCCTCACCGCCTCCAGGCAGGAGCAGGAGCAGCAGCCGTCCTCCTACCTCCTCGAGCTCGCCGCCGACGACGACCTCCAGGCCTTCCGCCGGGCCGTGCAGGAGGACAACCTCTCCCTCGTCGCCGCCTCCTCCTGGTACGGCCCCTCCCCCAGGGCCAACAACGCCCTCGCCCTCCACCTCCGCACGCCCGCCATGGTCGCCGCGCTCTACGGC
comp45052_c0_seq1
AGGAGCCTGTGGGGTCCATCCGCACCATGGAGCGCGTGGCCGCCGCGAAGAAGATCATCGAGAACGGCTACCGCGAGCGCTCCAAGAACCTCCGGGAGCGCAACGAGAGGCGCTTACTTTTGGAACAACAGCTAGCTTCTTCACAAGTTCCCAGGGAGGAGCAAATAAAATTAATAAAGGAGCTGGAGAGAAAGGAGACTGAATACATGAGACTTAAAAGACATAGAATTTGTGTAGATGACTTTGAGCTGCTCACCATCATTGGAAGAGGCGCTTTTGGGGAGGTTCAACTTTGCCGGGATAAATCCTCTGGGAACATTTACGCAATGAAAAAGCTAAAGAAGTCTGAAATGGTTGTCAAGGGTCAGGTGGAACATGTTAGAGCTGAAAGAAACTTGC…
comp46601_c0_seq1
GCGTCGTCATCGGGAGCAGGCCGGGGACCCGGCGCGAGGAGGAGGAGGTCGGGCACGACGGCGGCGGCAGCCAGGCTCCAAGGCCGGAGAAGCTCGAGGAGAAGGACGAAGAGCCCTTTCATCAAGATGGTCATGACTACAACGCTCAACGATGACAATTCATGGAGGAAGTACGGGCAGAAAAATATACATGCCTCTACTAACCCGAGGAGCTACTACAGGTGCACGCATAAGCCAGATCAAGGATGCATGGCCACGAGGCAGGTCCAGAAGTCGGAGTCCAACCCATCGGAGCTCGAAATCAGCTACTACGGTGAGCACACCTGCAGGGACCTGTCCACGTTTCCATCATTCATCGTCGAAGGCGCTGCTGCGCCGATGGATGGTGCGCAGCTCATC…
comp48325_c0_seq1
CCAACATGCAGCAAGCCCTGACAAGTTTGTACATGAAACAATAAATAACCTGACCAATAAACCGAACAGCACATCATTGCTGCTCCCCTACCTTCTTCTCAGGACTACATCATGCATGCAAGGCACCACCGACCATATGTACACAGGACACACAATTTATGAACTAAGACCAATGAAGAACACGAAAAAAACAAGTCATCGTCAGCTCCAACTACTCTCGTACACCTCTCAGTCTTTTAAGACCAGGTCTTAGAACCGAGAAGCCATTGACTCTTATGACATTTGACAGTTTCAAGTTCAACGACCTACACATCTCTCACCATGCTCTAGGCTATGAAGAATACTGTGCAGCCCTTCTGCCGCCTCGTCTTCTGGACGGCGTGCGGTCGAACTGTGGTG…
comp49870_c0_seq1
AACAACTTCACCGGTGATGTCTCTGGGTACGACTTCGGCCGGTGCGGCAACCTGACGGTGCTCGATTGGTCCTACAATGGCCTGAGCAGCACCAGGTTTCCGCCGGGCCTCGCCAATTGCAGCCGCCTTCAGGCGCTCGACATGTCCGGGAACAGGCTCCTCTCCGGCTCAATACCGACGTTCTTCACCGGCTTCCCTTCTCTGCGGCGACTGGCATTGGCCGGCAACGAGTTTGCCGGACCGATACCGGAGGAGCTGAGCCAGCTCTGTGGCAGAATTGTTGATCTGGACCTGTCGAACAACAAGCTTGTTGGTGCCTTGCCGGCAAGCTTTGCAAAGTGCAACTCCCTTCAGGTGCTTGATCTAGGTGGGAACCAGCTATCCGGGGACTTTGTGACC…
comp64771_c0_seq1
TAGTTGCAGGTGATGAAGACGCCGAGGTCGTTGTCGCACTCGACGCGGGCGCAGCCGATGAGCGTGGAGTCGTGCCACACCACCTGCGTGTAATGGCCGCACCCGTAGGGGCCCCAGCAGCTGTTGCTGTCGTAGTCGTAGTACTGCTTCTCGTCCACCCACAGGTTCACGGCGTCGACCCCGGACCACGGCCAGCCGGCGGGGCCCCAGTAGGTGTTCTCGCCGTAGCCGACCACACCAGAGTGTCCCCCGCAGACGCCGCGCCGCTGGTTCGCCCACCACTCCGCGTAATCCGCCAGGTTCTGGTCCCACCACACCTGCCCTAAGCCCACCTCCGCGCGCGCGGCGGTGTGGGCGGCGACGTAGTCCTCCGGCGAGTTCTGGGCCATGGTGGTGGTG…
comp73317_c0_seq1
GCCGCATTCATGGCGTGGTGCTCCAAATAATCATGTCCAAGTCTATTGAGGAAAACCAACTCTTCATTATGGATAAGCATTGCAATGAGGCACCACAAAGTAAGATACGCCACTTGGCGGTGACAAAATGGAAGAGGAATGAGGAGAAGATGGTAAGCATAAACTTGTCCCAGGTACGGTCATTGACAATTTTTGGAAAATGCCCTCCGTCCCTTATCTCCTCTAAACTGCGATTGTTGAGAGTTCTTGACTTGGAAGATACAGTTGAGCTAGGGAATGAAGATCTCAAGTACATTGGGGAATTGCTCCATCTAAGGTACCTTGGTCTGCGAAACACAAGTATTTCAAGACTTCCTTCATCTCTTGAGAACCTCAGGTACCTTGAGACATTAGATGTTC…
comp76423_c0_seq1
CGCCGAACGCAAGTATTACATATGCTAACTGATCTTTGTTACTATGGACTTCCCGATAATAAGCTTCGGACGGTTCACAGATTTAGATCCACTAATCTGCTTTTGAAGTGCCTTCTCCAGCTCCGGTTTGTCACCGCAACTCTTCAAGACAAGTTCATTCAGTTTCACCAAGGACAACACACTGGACAGACCCTCCTCGCGGTCATGTAAATTATTGCATTTCGTTACCTGAAGGTTCTCGAGCAGGGGCAACGCGCCATCCTCGATTGTTATGGTGCTGACGTTCTCCAAGCCTTCAATGTAAAGCAGATTGAGCTTTTGAAATGTATCTTTGCCGAATCGTAAAGATTCCTCTGCAAAGGACTCCTCCCAGAGTGCAAGAAGAGTAAGGTTGAGCAG…
